# Supplementary material for: Mapping Research Trends and Hotspots in the Link between Alzheimer’s Disease and Gut Microbes over the Past Decade: A Bibliometric Analysis
Source: Nutrients. 2023 Jul 19;15(14):3203. doi: 10.3390/nu15143203 (PMC10383611; doi:10.3390/nu15143203)
Supplement: Supplementary file 1 [file nutrients-15-03203-s001.zip]

Archive with 1 entries (1 files):
- nutrients-2457938-supplementary.pdf
